# Supplementary material for: Quality and Flavor Difference in Dry-Cured Meat Treated with Low-Sodium Salts: An Emphasis on Magnesium
Source: Molecules. 2024 May 8;29(10):2194. doi: 10.3390/molecules29102194 (PMC11124267; doi:10.3390/molecules29102194)
Supplement: Supplementary file 1 [file molecules-29-02194-s001.zip]

Archive with 1 entries (1 files):
- molecules-2929946-supplementary.pdf
